# Supplementary material for: Sex influences eQTL effects of SLE and Sjögren’s syndrome-associated genetic polymorphisms
Source: Biol Sex Differ. 2017 Oct 25;8:34. doi: 10.1186/s13293-017-0153-7 (PMC5657123; doi:10.1186/s13293-017-0153-7)
Supplement: Supplementary file 2 — “Number of probes analyzed per SLE/pSS SNP”. List of SLE/pSS SNPs included in the eQTL analysis, with corresponding numbers of gene expression probes analyzed per SNP. Sheet 2 lists the individual probes and corresponding genes. (XLSX 18 kb) [file 13293_2017_153_MOESM2_ESM.xlsx]

## Sheet: Sheet1
Chr	SNP	Proxy SNP for top associated SNP (r2)	Gene region	Number of probes analysed	Correspondig number of annotated genes
1	rs3024505		IL-10	23	18
1	rs10911363	rs12753665 (0.821)	NCF2	14	10
2	rs1990760		IFIH1	4	4
2	rs7574865		STAT4	16	12
3	rs485497		IL12A	5	2
3	rs6445975		PXK	13	11
4	rs10516487	rs4637409 (1)	BANK1	9	7
5	rs7708392	rs10036748 (1)	TNIP1	14	10
6	rs6568431		PRDM1/ATG5	14	12
6	rs5029939		TNFAIP3	10	8
6	rs11755393		UHRF1BP1	29	23
7	rs2070197	rs10488631 (0.938)	IRF5/TNPO3	20	19
7	rs4728142		IRF5/TNPO3	20	19
7	rs849142		JAZF1	8	5
8	rs13277113		BLK/C8orf13	16	13
8	rs2736345	rs922483 (1)	BLK/C8orf13	16	13
8	rs7829816		LYN	9	6
11	rs2732552		CD44, PDHX	11	8
11	rs7119038	rs4938573 (0.865)	CXCR5	31	24
11	rs4963128		IRF7/PHRF1/KIAA1542	36	31
16	rs11644034		IRF8	15	13
16	rs9888739		ITGAM-ITGAX	49	41
			Total:	382	309

## Sheet: Sheet2
rs11755393		rs5029939		rs849142		rs4728142/rs10488631		rs13277113/rs922483		rs7829816		rs2732552		rs4938573		rs4963128		rs11644034		rs7574865		rs1990760		rs485497		rs6445975		rs4637409		rs10036748		rs12753665		rs3024505		rs6568431		rs9888739
Probe	Gene	Probe	Gene	Probe	Gene	Probe	Gene	Probe	Gene	Probe	Gene	Probe	Gene	Probe	Gene	Probe	Gene	Probe	Gene	Probe	Gene	Probe	Gene	Probe	Gene	Probe	Gene	Probe	Gene	Probe	Gene	Probe	Gene	Probe	Gene	Probe	Gene	Probe	Gene
ILMN_1813669	ANKS1A	ILMN_1775192	BCLAF1	ILMN_2125010	SKAP2	ILMN_1752340	ARF5	ILMN_2228180	MSRA	ILMN_1822180		ILMN_1800078	LMO2	ILMN_1699545	PCSK7	ILMN_1670410	LOC641710	ILMN_1721116	USP10	ILMN_2188722	GLS	ILMN_1800602	GCA	ILMN_1664756	KPNA4	ILMN_1706344	ABHD6	ILMN_1661646	BANK1	ILMN_1678612	ANXA6	ILMN_1734486	C1orf19	ILMN_2307744	CD46	ILMN_1688625	AIM1	ILMN_2415162
ILMN_2370685	C6orf1	ILMN_2357272	BCLAF1	ILMN_1657129	SKAP2	ILMN_2099783	ATP6V1F	ILMN_1815032	SOX7	ILMN_1880704		ILMN_1754145	CAPRIN1	ILMN_1652825	IL10RA	ILMN_2060652	BET1L	ILMN_1730568	ZDHHC7	ILMN_1656977	HIBCH	ILMN_1737396	PSMD14	ILMN_1727348	NMD3	ILMN_1763730	APPL1	ILMN_1754114	FLJ20021	ILMN_2326591	ANXA6	ILMN_1667966	C1orf24	ILMN_1800540	CD55	ILMN_1718265	ATG5	ILMN_1696512	AHSP
ILMN_1704253	C6orf106	ILMN_1712719	MAP7	ILMN_1804150	HIBADH	ILMN_1727194	CALU	ILMN_1790309	PINX1	ILMN_1781155	LYN	ILMN_1782897	CAPRIN1	ILMN_1739259	UBE4A	ILMN_1770733	RIC8A	ILMN_1693233	KIAA0513	ILMN_1667239	INPP1	ILMN_1781373	IFIH1	ILMN_2232430	NMD3	ILMN_1719518	ARF4	ILMN_1800733	MANBA	ILMN_1670609	ATOX1	ILMN_1656016	DHX9	ILMN_2388112	CR1	ILMN_2375032	BEND3	ILMN_1693394	BCKDK
ILMN_1663751	CYCSL1	ILMN_1726547	MAP3K5	ILMN_2374770	TAX1BP1	ILMN_1706935	CCDC136	ILMN_1731175	XKR6	ILMN_2324375	CHCHD7	ILMN_1705594	NAT10	ILMN_1812638	ATP5L	ILMN_2342121	PSMD13	ILMN_1651719	MBTPS1	ILMN_3240524	MFSD6	ILMN_1715069	TANK	ILMN_2330861	SMC4	ILMN_1723884	ARF4	ILMN_1714965	NFKB1	ILMN_1657680	CCDC69	ILMN_1690965	DHX9	ILMN_1742601	CR1	ILMN_1681703	FOXO3	ILMN_2371147	BCL7C
ILMN_2061419	CYCSL1	ILMN_1729650	PEX7	ILMN_1793118	TAX1BP1	ILMN_2161286	FAM40B	ILMN_1724762	XKR6	ILMN_1744138	CHCHD7	ILMN_1651705	CAT	ILMN_2079285	ATP5L	ILMN_1704404	PSMD13	ILMN_1767256	MBTPS1	ILMN_1710209	MFSD6			ILMN_1856480		ILMN_2049184	DNASE1L3	ILMN_1670970	PPP3CA	ILMN_2379644	CD74	ILMN_2065299	EDEM3	ILMN_1684724	CR2	ILMN_1720303	OSTM1	ILMN_1685289	C16orf58
ILMN_2145280	DEF6	ILMN_1675939	IFNGR1	ILMN_1682727	JAZF1	ILMN_1682206	GCC1	ILMN_1652521	MTMR9	ILMN_1701596	RPS20	ILMN_2151739	CAT	ILMN_1668683	MLL	ILMN_1794707	ATHL1	ILMN_1671839	TAF1C	ILMN_1787526	MGC13057					ILMN_1664922	FLNB	ILMN_1695316	SLC39A8	ILMN_1736567	CD74	ILMN_1810852	LAMC1	ILMN_2369666	CR2	ILMN_1662331	PDSS2	ILMN_3237636	C16orf67
ILMN_2043452	FANCE	ILMN_1702691	TNFAIP3	ILMN_2400759	CPVL	ILMN_1676515	IMPDH1	ILMN_3248511	FAM167A	ILMN_1696270	PLAG1	ILMN_1793598	APIP	ILMN_1699703	ARCN1	ILMN_1673352	IFITM2	ILMN_2335072	TAF1C	ILMN_1797585	MYO1B					ILMN_1800942	KCTD6	ILMN_2320850	UBE2D3	ILMN_1761464	CD74	ILMN_1796642	NCF2	ILMN_3180989	DSTYK	ILMN_1655077	PRDM1	ILMN_2179726	C16orf93
ILMN_1778444	FKBP5	ILMN_1833009		ILMN_1682928	CPVL	ILMN_2312606	IRF5	ILMN_1687213	C8orf13	ILMN_1786359	LOC346950	ILMN_1652357	PDHX	ILMN_2325837	CD3D	ILMN_1801246	IFITM1	ILMN_1807767	KIAA0182	ILMN_1774617	NAB1					ILMN_2146372	KCTD6	ILMN_2320853	UBE2D3	ILMN_1686623	CSF1R	ILMN_1782070	NPL	ILMN_3257566	DSTYK	ILMN_1751887	PREP	ILMN_1796244	CD2BP2
ILMN_2311537	HMGA1	ILMN_1755077	HEBP2			ILMN_1670576	IRF5	ILMN_1668277	BLK	ILMN_1696311	IMPAD1	ILMN_2348788	CD44	ILMN_2261416	CD3D	ILMN_1805750	IFITM3	ILMN_1806149	C16orf74	ILMN_1785852	OBFC2A					ILMN_1660305	PDE12			ILMN_1741564	DCTN4	ILMN_2210601	RNASEL	ILMN_1771805	ELK4	ILMN_1758827	RTN4IP1	ILMN_1713749	CORO1A
ILMN_1680860	LEMD2	ILMN_1798659	CCDC28A			ILMN_2207505	LEP	ILMN_1715680	NEIL2			ILMN_1803429	CD44	ILMN_1699669	BLR1	ILMN_1762629	ANO9	ILMN_1722583	COX4NB	ILMN_2047676	OSGEPL1					ILMN_1739274	PDHB			ILMN_2221046	GM2A	ILMN_1671281	RNASEL	ILMN_1775542	FAIM3	ILMN_1763989	SEC63	ILMN_3242459	DCTPP1
ILMN_1775243	LOC646766					ILMN_1684114	LOC286016	ILMN_1741096	FDFT1			ILMN_1796063	TRIM44	ILMN_2337931	CXCR5	ILMN_1769259	ANO9	ILMN_1652207	COX4I1	ILMN_1715991	SDPR					ILMN_1815063	PXK			ILMN_1760256	RBM22	ILMN_2368597	SMG7	ILMN_1755024	IKBKE	ILMN_1740180	SNX3	ILMN_1763129	DCTPP1
ILMN_3210538	LOC646785					ILMN_2198893	LOC407835	ILMN_2144088	FDFT1					ILMN_2337928	CXCR5	ILMN_1763723	PTDSS2	ILMN_1666594	IRF8	ILMN_1690105	STAT1					ILMN_1725969	RPP14			ILMN_2338785	RPS14	ILMN_1706553	SMG7	ILMN_2407799	IL24	ILMN_1795557	SNX3	ILMN_3245236	FBRS
ILMN_3287093	LOC646819					ILMN_1653601	LOC646144	ILMN_2359742	CTSB					ILMN_2181241	LOC649946	ILMN_1660880	RNH1	ILMN_1788283	COTL1	ILMN_1691364	STAT1					ILMN_1783120	SLMAP			ILMN_1666635	RPS14	ILMN_2157951	STX6	ILMN_1774685	IL24	ILMN_1666502	SOBP	ILMN_1774901	GDPD3
ILMN_1839750	LOC729776					ILMN_1660412	MGC27345	ILMN_1696360	CTSB					ILMN_1709227	CCDC84	ILMN_2375599	RNH1	ILMN_1771139	FBXO31	ILMN_1777325	STAT1									ILMN_1703650	TNIP1	ILMN_1777915	STX6	ILMN_1810431	LOC642299	ILMN_1892708		ILMN_2368575	GIYD1
ILMN_1749327	MAPK13					ILMN_1793033	RBM28	ILMN_1655051	FAM86B1					ILMN_1814650	TRAPPC4	ILMN_1773751	HRAS	ILMN_1703244	MAP1LC3B	ILMN_1785202	STAT4													ILMN_1774844	MAPKAPK2			ILMN_1678037	HIRIP3
ILMN_1724907	NUDT3					ILMN_1775111	SND1	ILMN_1806633	LOC653333					ILMN_1678678	SLC37A4	ILMN_1759772	LRRC56			ILMN_1843616														ILMN_1789793	NUAK2			ILMN_1749591	ITGAL
ILMN_1751020	PACSIN1					ILMN_1683811	TNPO3							ILMN_1673649	HYOU1	ILMN_1733110	RASSF7																	ILMN_2094952	NUAK2			ILMN_1685009	ITGAM
ILMN_1674282	PPARD					ILMN_1749403	TSPAN33							ILMN_1717781	VPS11	ILMN_1651296	LOC143666																	ILMN_3251404	NUCKS1			ILMN_2254635	ITGAX
ILMN_1779794	PPARD					ILMN_1757644	UBE2H							ILMN_1685954	HMBS	ILMN_3245476	PHRF1																	ILMN_1796560	PFKFB2			ILMN_1710954	LOC283932
ILMN_1808041	RPL10A					ILMN_1688346	ZNF800							ILMN_1726306	HMBS	ILMN_1798181	IRF7																	ILMN_1813685	RAB7L1			ILMN_1706434	LOC440359
ILMN_2154566	RPL10A													ILMN_1692760	DPAGT1	ILMN_2349061	IRF7																	ILMN_1669189	RASSF5			ILMN_2070052	LOC613037
ILMN_1686954	RPS10													ILMN_1744244	DPAGT1	ILMN_1708482	TMEM80																	ILMN_2362902	RASSF5			ILMN_1696843	LOC613037
ILMN_1741997	SNRPC													ILMN_2353697	HINFP	ILMN_1689868	TMEM80																	ILMN_1696532	RBBP5			ILMN_2402341	MAPK3
ILMN_2086064	SNRPC													ILMN_1667453	HINFP	ILMN_1746588	TALDO1																	ILMN_1726114	SLC45A3			ILMN_1656420	MGC3020
ILMN_1798804	SRPK1													ILMN_1723768	NLRX1	ILMN_1752197	PDDC1																					ILMN_1804679	MYST1
ILMN_3242462	UHRF1BP1													ILMN_1716080	CBL	ILMN_1720482	CEND1																					ILMN_3239236	NCRNA00095
ILMN_1804263	ZNF76													ILMN_2181968	CBL	ILMN_1687958	SLC25A22																					ILMN_1669607	PHKG2
ILMN_1854833														ILMN_1762787	RNF26	ILMN_2406552	LRDD																					ILMN_3248975	PPP4C
ILMN_1872419														ILMN_1743966	BCL9L	ILMN_1755733	RPLP2																					ILMN_1745329	PRR14
														ILMN_1746516	RPS25	ILMN_1787923	PNPLA2																					ILMN_1698766	PYCARD
														ILMN_2200331	H2AFX	ILMN_1745623	EFCAB4A																					ILMN_1808712	RNF40
																ILMN_2326713	CD151																					ILMN_1687824	SEPHS2
																ILMN_1803779	AP2A2																					ILMN_1714327	SETD1A
																ILMN_1706273	HCCA2																					ILMN_1680313	STX4
																ILMN_1743204	DUSP8																					ILMN_1670517	SULT1A3
																ILMN_1674038	CTSD																					ILMN_3250049	SULT1A3
																																						ILMN_1707804	SULT1A3
																																						ILMN_1815283	SULT1A3
																																						ILMN_1668639	TBC1D10B
																																						ILMN_1739946	VKORC1
																																						ILMN_1786139	VKORC1
																																						ILMN_1791147	YPEL3
																																						ILMN_1810891	ZNF629
																																						ILMN_1739236	ZNF668
																																						ILMN_1736577	ZNF688
																																						ILMN_1812877	ZNF688
																																						ILMN_1759008	ZNF689
																																						ILMN_1708632	ZNF771
																																						ILMN_1882560
