# Supplementary material for: Sex influences eQTL effects of SLE and Sjögren’s syndrome-associated genetic polymorphisms
Source: Biol Sex Differ. 2017 Oct 25;8:34. doi: 10.1186/s13293-017-0153-7 (PMC5657123; doi:10.1186/s13293-017-0153-7)
Supplement: Supplementary file 3 — “Analysis of sex-specific eQTLs using LD SNPs”. SNP*sex Interaction analysis of SNPs in high (r2 > 0.8) or moderate (r2 > 0.5) LD with the sex-interacting SLE eQTLs. (XLSX 10 kb) [file 13293_2017_153_MOESM3_ESM.xlsx]

## Sheet: rs960709_SLC39A8_LD_check
Original SLE SNP	SLE sex-eQTL	LD SNP for test	r2	Probe	Gene	P intercept	P LD SNP	P sex	P LD SNP*sex
rs10516487	rs4637409	rs1421627	1	ILMN_1695316	SLC39A8	0.0141337	0.000434371	0.00717286	0.00015361
rs7708392	rs10036748	rs960709	0.95	ILMN_2379644	CD74	0.655894	0.00313121	0.659178	0.00162181
rs6445975	rs6445975	rs4076852		ILMN_1815063	PXK	0.0728612	0.0292109	0.0295919	0.0059679
rs13277113	rs13277113	rs2618476	1	ILMN_1696360	CTSB	0.0173898	0.0294616	0.00845111	0.014785
rs7119038	rs4938573	rs2077579	0.818	ILMN_1699703	ARCN1	0.0521781	0.0810183	0.0331324	0.0560906
rs10911363	rs12753665	rs2275675	0.592	ILMN_1690965	DHX9	0.368527	0.0430953	0.242871	0.0163556
